# Supplementary material for: Identification of Eps15 as Antigen Recognized by the Monoclonal Antibodies aa2 and ab52 of the Wuerzburg Hybridoma Library against Drosophila Brain
Source: PLoS One. 2011 Dec 19;6(12):e29352. doi: 10.1371/journal.pone.0029352 (PMC3244249; doi:10.1371/journal.pone.0029352)
Supplement: Table S1 — Extended MS results for boxed bands from Figure 4 lane 2 and 3 and for encircled spot of 2DE gel in Figure 5B. (XLS) [file pone.0029352.s001.xls]

## Sheet: Tabelle1
In the following the extended results for bands from Figure 4 lane 2 and 3 are provided along with results from 2D PAGE analysis of Figure 5.
Results were transferred directly from Mascot result lists.

## Sheet: lane 2 E80
Search title : Submitted from F267 Halder by Mascot Daemon on BLT-PB2-TZH07
Database : F267DROME DROME_110505b (35373 sequences; 17536487 residues)
1.	A4UZZ4 Mass: 97334 Score: 746 Queries matched: 34 emPAI: 1.36
	Phosphorylase OS=Dr
	Check to include this hit in error tolerant search or archive report
	Query	Observed	Mr(expt)	Mr(calc)	Delta	Miss	Score	Expect	Rank	Peptide
	262	757.5200	756.5127	756.4745	0.0382	0	45	0.0032	1	K.LAAILEK.D
	420	916.6000	915.5927	915.4774	0.1154	0	(40)	0.0093	1	R.NLAENISR.V
	422	458.9200	915.8254	915.4774	0.3481	0	48	0.0024	1	R.NLAENISR.V
	424	458.9400	915.8654	915.4774	0.3881	0	(48)	0.0024	1	R.NLAENISR.V
	461	467.3900	932.7654	932.4967	0.2687	0	51	0.00087	1	K.SPIDFNLK.F
	462	467.4000	932.7854	932.4967	0.2887	0	(49)	0.0012	1	K.SPIDFNLK.F
	474	470.2900	938.5654	938.4861	0.0793	0	57	0.00017	1	K.AAPGYYVAK.Q
	475	470.3600	938.7054	938.4861	0.2193	0	(54)	0.00052	1	K.AAPGYYVAK.Q
	581	503.5000	1004.9854	1004.4927	0.4927	1	44	0.007	1	K.KFPDDLDR.M
	666	527.3600	1052.7054	1052.5655	0.1400	0	(59)	9.6e-005	1	K.VIFLENYR.V
	668	527.4200	1052.8254	1052.5655	0.2600	0	59	9.6e-005	1	K.VIFLENYR.V
	734	548.9600	1095.9054	1095.4985	0.4069	0	40	0.0072	1	R.TQQHYYEK.D
	755	1108.5000	1107.4927	1107.5196	-0.0269	0	(39)	0.0098	1	K.LPAPEDQPQN.-
	757	554.8400	1107.6654	1107.5196	0.1458	0	59	0.00011	1	K.LPAPEDQPQN.-
	759	554.8700	1107.7254	1107.5196	0.2058	0	(47)	0.0027	1	K.LPAPEDQPQN.-
	777	559.9200	1117.8254	1117.5444	0.2811	0	40	0.0084	1	R.YEYGIFAQK.I
	781	560.9100	1119.8054	1119.4985	0.3069	0	(43)	0.004	1	R.NTFDHFPDK.V
	782	560.9300	1119.8454	1119.4985	0.3469	0	44	0.0031	1	R.NTFDHFPDK.V
	893	608.4000	1214.7854	1214.6507	0.1348	0	102	4.5e-009	1	R.GIAEVGNVTEVK.K
	894	608.4900	1214.9654	1214.6507	0.3148	0	(82)	7.8e-007	1	R.GIAEVGNVTEVK.K
	1014	663.9300	1325.8454	1325.5591	0.2863	1	59	9e-005	1	R.MSMVEEDGEKR.I + Oxidation (M)
	1016	663.9700	1325.9254	1325.5591	0.3663	1	(43)	0.0062	1	R.MSMVEEDGEKR.I + Oxidation (M)
	1104	697.9000	1393.7854	1393.6911	0.0943	0	85	2.4e-007	1	K.INPSSMFDIQVK.R + Oxidation (M)
	1105	697.9000	1393.7854	1393.6911	0.0943	0	(73)	5.8e-006	1	K.INPSSMFDIQVK.R + Oxidation (M)
	449	465.7100	1394.1082	1393.6911	0.4170	0	(40)	0.015	1	K.INPSSMFDIQVK.R + Oxidation (M)
	1171	719.0200	1436.0254	1435.6732	0.3523	1	46	0.0026	1	R.TQQHYYEKDPK.R
	1279	756.4200	1510.8254	1510.7667	0.0587	0	81	5.5e-007	1	R.ILVDEEHLTWEK.A
	1280	756.4500	1510.8854	1510.7667	0.1187	0	(69)	8.7e-006	1	R.ILVDEEHLTWEK.A
	1364	783.4600	1564.9054	1564.7555	0.1499	0	72	4.1e-006	1	K.WLEMSINNIASSGK.F + Oxidation (M)
	1394	793.9500	1585.8854	1585.7009	0.1846	0	65	2e-005	1	K.NGEQVEEPDDWLR.Y
	1395	793.9600	1585.9054	1585.7009	0.2046	0	(61)	5.3e-005	1	K.NGEQVEEPDDWLR.Y
	1613	901.4400	1800.8654	1800.7665	0.0990	0	50	0.00064	1	K.DSLFHDFYEMEPQK.F + Oxidation (M)
	877	601.3800	1801.1182	1800.7665	0.3517	0	(42)	0.011	1	K.DSLFHDFYEMEPQK.F + Oxidation (M)
	1659	931.0200	1860.0254	1859.8836	0.1419	0	69	1e-005	1	R.SCAYTNHTVLPEALER.W
	Proteins matching the same set of peptides:
	Q9XTL9 Mass: 97334 Score: 746 Queries matched: 34
	Glycogen phosphorylase OS=Dr
	Sequence Coverage: 22%
2.	E1JJA4 Mass: 98846 Score: 678 Queries matched: 25 emPAI: 0.73
	Shibire, isoform L OS=Dr
	Check to include this hit in error tolerant search or archive report
	Query	Observed	Mr(expt)	Mr(calc)	Delta	Miss	Score	Expect	Rank	Peptide
	392	450.3400	898.6654	898.4509	0.2146	0	(56)	0.00039	1	K.EVDPQGVR.T
	395	450.3600	898.7054	898.4509	0.2546	0	64	3.4e-005	1	K.EVDPQGVR.T
	486	474.4400	946.8654	946.5236	0.3418	0	49	0.0012	1	R.LGTPYLQR.V
	487	474.5000	946.9854	946.5236	0.4618	0	(44)	0.0038	1	R.LGTPYLQR.V
	572	500.8900	999.7654	999.4662	0.2993	0	(46)	0.0023	1	K.FSSFDEIR.K
	573	500.9400	999.8654	999.4662	0.3993	0	46	0.0022	1	K.FSSFDEIR.K
	583	503.9600	1005.9054	1005.4251	0.4804	0	45	0.0057	1	K.EIEDETDR.V
	703	540.4300	1078.8454	1078.5659	0.2796	0	(71)	5.8e-006	1	K.SSVLENFVGK.D
	704	540.4800	1078.9454	1078.5659	0.3796	0	78	2.5e-006	1	K.SSVLENFVGK.D
	741	550.4500	1098.8854	1098.5458	0.3396	0	(49)	0.00091	1	K.HFQPGDASIK.T
	743	550.4900	1098.9654	1098.5458	0.4196	0	50	0.00091	1	K.HFQPGDASIK.T
	785	562.4700	1122.9254	1122.5781	0.3473	0	45	0.0045	1	K.DIHQALAAER.K
	915	618.3700	1234.7254	1234.5500	0.1755	0	(66)	1.8e-005	1	K.LDLMDEGTDAR.D
	916	618.3800	1234.7454	1234.5500	0.1955	0	(82)	7e-007	1	K.LDLMDEGTDAR.D
	935	626.3900	1250.7654	1250.5449	0.2206	0	(74)	2.5e-006	1	K.LDLMDEGTDAR.D + Oxidation (M)
	937	626.4200	1250.8254	1250.5449	0.2806	0	85	3.9e-007	1	K.LDLMDEGTDAR.D + Oxidation (M)
	938	626.5800	1251.1454	1250.6731	0.4724	1	65	2e-005	1	R.KDIHQALAAER.K
	1021	666.9100	1331.8054	1331.5486	0.2569	0	(56)	0.00034	1	R.DIEQGFMSMSR.R + 2 Oxidation (M)
	1022	666.9300	1331.8454	1331.5486	0.2969	0	67	1.6e-005	1	R.DIEQGFMSMSR.R + 2 Oxidation (M)
	1027	668.4600	1334.9054	1334.7419	0.1636	0	(59)	0.00016	1	R.VLNQQLTNHIR.D
	1028	668.5000	1334.9854	1334.7419	0.2436	0	64	3.3e-005	1	R.VLNQQLTNHIR.D
	1088	692.3800	1382.7454	1382.6579	0.0876	0	50	0.00077	1	K.NDWLPSGLDNPR.L
	1456	551.6100	1651.8082	1651.8781	-0.0699	0	80	6.4e-007	1	K.VAIGDQPVDIEQQIK.Q
	952	635.6700	1903.9882	1903.9487	0.0395	0	88	2.2e-007	1	R.TIEGSGSALVNTNELSGGAK.I
	953	635.7000	1904.0782	1903.9487	0.1295	0	(77)	2.7e-006	1	R.TIEGSGSALVNTNELSGGAK.I
	Proteins matching the same set of peptides:
	E1JJA5 Mass: 94071 Score: 678 Queries matched: 25
	Shibire, isoform M OS=Dr
	A4V4I8 Mass: 98147 Score: 678 Queries matched: 25
	Shibire, isoform F OS=Dr
	A4V4J0 Mass: 93371 Score: 678 Queries matched: 25
	Shibire, isoform C OS=Dr
	P27619 Mass: 98147 Score: 678 Queries matched: 25
	Dynamin OS=Dr
	Sequence Coverage: 16%
3.	C8VUZ1 Mass: 99877 Score: 612 Queries matched: 15 emPAI: 0.39
	RE12912p OS=Dr
	Check to include this hit in error tolerant search or archive report
	Query	Observed	Mr(expt)	Mr(calc)	Delta	Miss	Score	Expect	Rank	Peptide
	529	487.8700	973.7254	973.4716	0.2538	0	53	0.00049	1	K.AVLQDGDEK.I
	539	490.4100	978.8054	978.4505	0.3549	0	79	1e-006	1	R.SSDTIEEAK.I
	540	490.4500	978.8854	978.4505	0.4349	0	(69)	1.7e-005	1	R.SSDTIEEAK.I
	653	524.3700	1046.7254	1046.5648	0.1606	0	46	0.0023	1	R.ETFVLVDPK.N
	748	552.4000	1102.7854	1102.5982	0.1872	0	(64)	3e-005	1	R.TVSQAVETIR.L
	749	552.4100	1102.8054	1102.5982	0.2072	0	67	2.9e-005	1	R.TVSQAVETIR.L
	813	570.3800	1138.7454	1138.5771	0.1683	0	(41)	0.012	1	K.INPGTVGYYR.T
	814	570.4200	1138.8254	1138.5771	0.2483	0	51	0.0012	1	K.INPGTVGYYR.T
	982	647.4400	1292.8654	1292.6612	0.2042	0	71	8.5e-006	1	R.EQGTFALEVATK.V
	1074	685.8900	1369.7654	1369.6514	0.1141	0	77	1.2e-006	1	K.YLIENFASEER.A
	1075	685.9800	1369.9454	1369.6514	0.2941	0	(62)	4.2e-005	1	K.YLIENFASEER.A
	1131	706.9100	1411.8054	1411.6732	0.1322	0	105	3.6e-009	1	R.FAGVTQFEATDAR.R
	1132	706.9400	1411.8654	1411.6732	0.1922	0	(103)	3.9e-009	1	R.FAGVTQFEATDAR.R
	1244	747.3700	1492.7254	1492.7410	-0.0155	0	122	6.2e-011	1	K.GFPVVSVESEQTSK.N
	1246	747.4000	1492.7854	1492.7410	0.0445	0	(113)	3.7e-010	1	K.GFPVVSVESEQTSK.N
	Proteins matching the same set of peptides:
	E8NH92 Mass: 123452 Score: 612 Queries matched: 15
	AT07754p OS=Dr
	Q8IRH0 Mass: 120954 Score: 612 Queries matched: 15
	LP21249p OS=Dr
	Q8IRH1 Mass: 123480 Score: 612 Queries matched: 15
	Puromycin sensitive aminopeptidase, isoform C OS=Dr
	Q9W0E4 Mass: 99891 Score: 612 Queries matched: 15
	Puromycin sensitive aminopeptidase, isoform A OS=Dr
	Sequence Coverage: 11%
4.	A4V310 Mass: 93171 Score: 594 Queries matched: 10 emPAI: 0.31
	Cheerio, isoform H OS=Dr
	Check to include this hit in error tolerant search or archive report
	Query	Observed	Mr(expt)	Mr(calc)	Delta	Miss	Score	Expect	Rank	Peptide
	763	555.9800	1109.9454	1109.6081	0.3374	0	43	0.0079	1	R.EIGEHLVSVK.R
	1097	695.9700	1389.9254	1389.7075	0.2180	0	71	5.4e-006	1	R.MPTGNIGISFTPR.E
	1142	709.4200	1416.8254	1416.6919	0.1336	0	78	1.1e-006	1	R.DAVPITEIGSQCK.L
	1165	716.9100	1431.8054	1431.7028	0.1027	0	105	3.7e-009	1	K.GASAGGLTMAVEGPSK.A
	1167	716.9500	1431.8854	1431.7028	0.1827	0	(94)	2.6e-008	1	K.GASAGGLTMAVEGPSK.A
	1204	729.9400	1457.8654	1457.7362	0.1293	0	(102)	6.2e-009	1	R.EAGGGSLAISVEGPSK.A
	1205	729.9600	1457.9054	1457.7362	0.1693	0	105	2.2e-009	1	R.EAGGGSLAISVEGPSK.A
	1294	760.5100	1519.0054	1518.7678	0.2376	0	111	9.2e-010	1	R.NAGFGGLSVSIEGPSK.A
	1311	765.8600	1529.7054	1529.6378	0.0677	0	109	1.5e-009	1	K.VAMDCTEVEEGYK.V
	1312	765.9000	1529.7854	1529.6378	0.1477	0	(102)	4.1e-009	1	K.VAMDCTEVEEGYK.V
	Proteins matching the same set of peptides:
	B7Z0L2 Mass: 100522 Score: 594 Queries matched: 10
	Cheerio, isoform F OS=Dr
	C7LAD0 Mass: 93171 Score: 594 Queries matched: 10
	RE31223p OS=Dr
	C7LAD1 Mass: 100495 Score: 594 Queries matched: 10
	RE41524p OS=Dr
	Q9GQV1 Mass: 90999 Score: 594 Queries matched: 10
	Cheerio, isoform B OS=Dr
	Q9GQV2 Mass: 240786 Score: 594 Queries matched: 10
	Filamin isoform A OS=Dr
	Q7KKC2 Mass: 255720 Score: 594 Queries matched: 10
	Filamin1 (Fragment) OS=Dr
	Q7KSF4 Mass: 261033 Score: 594 Queries matched: 10
	Cheerio, isoform G OS=Dr
	Q8T3K7 Mass: 151931 Score: 594 Queries matched: 10
	SD05640p OS=Dr
	Q9VEN1 Mass: 240799 Score: 594 Queries matched: 10
	Cheerio, isoform A OS=Dr
	Q29R34 Mass: 151945 Score: 594 Queries matched: 10
	RE44980p OS=Dr
	Sequence Coverage: 11%
5.	Q7KN62 Mass: 89545 Score: 423 Queries matched: 14 emPAI: 0.50
	Transitional endoplasmic reticulum ATPase TER94 OS=Dr
	Check to include this hit in error tolerant search or archive report
	Query	Observed	Mr(expt)	Mr(calc)	Delta	Miss	Score	Expect	Rank	Peptide
	407	453.4200	904.8254	904.4250	0.4004	0	49	0.0025	1	R.SVSDNDIR.K
	548	493.9200	985.8254	985.5266	0.2988	0	(55)	0.00026	1	K.EMVELPLR.H
	549	493.9400	985.8654	985.5266	0.3388	0	55	0.00041	1	K.EMVELPLR.H
	617	515.9100	1029.8054	1029.5706	0.2348	0	74	6.8e-006	1	K.GEDLATAILK.R
	662	526.4100	1050.8054	1050.5597	0.2457	0	(44)	0.0033	1	K.EVDLTYIAK.V
	663	526.4300	1050.8454	1050.5597	0.2857	0	46	0.0038	1	K.EVDLTYIAK.V
	681	534.3700	1066.7254	1066.5117	0.2137	0	63	7.9e-005	1	K.MDELQLFR.G + Oxidation (M)
	682	534.4600	1066.9054	1066.5117	0.3937	0	(49)	0.00097	1	K.MDELQLFR.G + Oxidation (M)
	772	558.9700	1115.9254	1115.4956	0.4299	0	100	1.4e-008	1	R.GGNVGDAGGAADR.V
	773	558.9800	1115.9454	1115.4956	0.4499	0	(86)	1.9e-007	1	R.GGNVGDAGGAADR.V
	1592	891.3800	1780.7454	1780.8414	-0.0960	0	107	1e-009	1	K.VTQGFSGADLTEICQR.A
	863	594.6200	1780.8382	1780.8414	-0.0032	0	(56)	0.00034	1	K.VTQGFSGADLTEICQR.A
	1631	912.5100	1823.0054	1822.9101	0.0953	0	78	1.2e-006	1	K.ELQELVQYPVEHPDK.F
	895	608.7400	1823.1982	1822.9101	0.2881	0	(40)	0.013	1	K.ELQELVQYPVEHPDK.F
	Sequence Coverage: 11%
6.	E8NH12 Mass: 107723 Score: 411 Queries matched: 14 emPAI: 0.35
	SD22796p OS=Dr
	Check to include this hit in error tolerant search or archive report
	Query	Observed	Mr(expt)	Mr(calc)	Delta	Miss	Score	Expect	Rank	Peptide
	495	477.9200	953.8254	953.6022	0.2233	0	(58)	0.00022	1	R.VIQIVINR.E
	496	477.9800	953.9454	953.6022	0.3433	0	65	2.1e-005	1	R.VIQIVINR.E
	530	488.3000	974.5854	974.4968	0.0887	0	65	3.1e-005	1	K.GCVNLAVSR.L
	531	488.3500	974.6854	974.4968	0.1887	0	(59)	0.0001	1	K.GCVNLAVSR.L
	556	496.9200	991.8254	991.5087	0.3167	0	(68)	1.6e-005	1	R.TNIQDVFR.Q
	557	496.9200	991.8254	991.5087	0.3167	0	73	8.2e-006	1	R.TNIQDVFR.Q
	594	509.3800	1016.7454	1016.4887	0.2568	0	(66)	2.5e-005	1	R.SADAELQQR.A
	595	509.4200	1016.8254	1016.4887	0.3368	0	69	1.1e-005	1	R.SADAELQQR.A
	758	554.8700	1107.7254	1107.6036	0.1218	0	71	1.1e-005	1	K.AAQPLDLPGAR.N
	760	554.8800	1107.7454	1107.6036	0.1418	0	(69)	1.8e-005	1	K.AAQPLDLPGAR.N
	1070	684.3400	1366.6654	1366.6075	0.0580	0	(43)	0.0054	1	R.DMAESFSNEIPK.L
	1089	692.4600	1382.9054	1382.6024	0.3031	0	55	0.00024	1	R.DMAESFSNEIPK.L + Oxidation (M)
	1262	751.4100	1500.8054	1500.7209	0.0846	0	65	2.1e-005	1	R.SSPDIIPGGEWTSR.I
	1507	852.0300	1702.0454	1701.8686	0.1769	0	69	7.1e-006	1	R.LLQNYNPVTEEAGVR.A
	Proteins matching the same set of peptides:
	P91926 Mass: 106352 Score: 411 Queries matched: 14
	AP-2 complex subunit alpha OS=Dr
	Sequence Coverage: 9%
7.	E3CTP7 Mass: 85719 Score: 348 Queries matched: 11 emPAI: 0.40
	MIP26607p OS=Dr
	Check to include this hit in error tolerant search or archive report
	Query	Observed	Mr(expt)	Mr(calc)	Delta	Miss	Score	Expect	Rank	Peptide
	618	515.9500	1029.8854	1029.5706	0.3148	0	56	0.00043	1	R.VLETEIAQK.E
	620	516.8900	1031.7654	1031.5611	0.2043	0	94	4e-008	1	K.SGLSDVVLSR.I
	621	517.0100	1032.0054	1031.5611	0.4443	0	(81)	1.4e-006	1	K.SGLSDVVLSR.I
	809	568.9500	1135.8854	1135.5543	0.3311	0	61	0.00012	1	K.GTGAIEAMTAAK.F + Oxidation (M)
	920	621.9400	1241.8654	1241.6080	0.2574	0	(42)	0.0073	1	K.HIGVYEAYYK.L
	923	621.9900	1241.9654	1241.6080	0.3574	0	53	0.00056	1	K.HIGVYEAYYK.L
	973	643.9900	1285.9654	1285.6990	0.2664	1	(57)	0.00014	1	K.RLDDLQAQVTK.I
	974	644.0900	1286.1654	1285.6990	0.4664	1	62	7.9e-005	1	K.RLDDLQAQVTK.I
	984	649.7000	1946.0782	1945.9502	0.1279	0	43	0.0065	1	R.GVDPPHVLNANMVPPSMR.A + Oxidation (M)
	988	651.9900	1952.9482	1952.9149	0.0333	0	64	4.8e-005	1	R.AAMENQNAELVSEYQLK.I + Oxidation (M)
	1404	797.0900	2388.2482	2388.0322	0.2160	0	82	6.3e-007	1	R.DQCHMQEVTINEQEGELNAK.R + Oxidation (M)
	Proteins matching the same set of peptides:
	Q8MMD2 Mass: 132258 Score: 348 Queries matched: 11
	Epidermal growth factor receptor pathway substrate clone 15, isoform B OS=Dr
	Q8MMD3 Mass: 119761 Score: 348 Queries matched: 11
	Epidermal growth factor receptor pathway substrate clone 15, isoform C OS=Dr
	Sequence Coverage: 13%
	Sequence Coverage: 9%		for Q8MMD3
8.	A4V101 Mass: 94050 Score: 310 Queries matched: 11 emPAI: 0.31
	Elongation factor 2b, isoform C OS=Dr
	Check to include this hit in error tolerant search or archive report
	Query	Observed	Mr(expt)	Mr(calc)	Delta	Miss	Score	Expect	Rank	Peptide
	658	525.9500	1049.8854	1049.5605	0.3250	0	(74)	3.5e-006	1	K.STLTDSLVSK.A
	659	526.0000	1049.9854	1049.5605	0.4250	0	74	5.8e-006	1	K.STLTDSLVSK.A
	700	539.4100	1076.8054	1076.5325	0.2730	0	49	0.0011	1	R.IMGPNYTPGK.K
	701	539.4800	1076.9454	1076.5325	0.4130	0	(48)	0.0016	1	R.IMGPNYTPGK.K
	800	566.3000	1130.5854	1130.4880	0.0974	0	65	4.8e-005	1	K.YDYDVTEAR.K
	842	582.9000	1163.7854	1163.4805	0.3050	0	45	0.0025	1	K.QFSEMYSEK.F + Oxidation (M)
	1034	671.0000	1339.9854	1339.6885	0.2970	0	62	7.3e-005	1	K.DLVFITHPDQR.E
	1448	821.8400	1641.6654	1641.6862	-0.0207	0	(71)	7.2e-006	1	R.ETVSEESDQMCLSK.S
	1449	821.8800	1641.7454	1641.6862	0.0593	0	92	3.5e-008	1	R.ETVSEESDQMCLSK.S
	1043	673.6400	2017.8982	2017.9125	-0.0143	0	(40)	0.013	1	R.MEMLYEGPHDDEAAIAVK.S
	1044	673.7600	2018.2582	2017.9125	0.3457	0	44	0.0042	1	R.MEMLYEGPHDDEAAIAVK.S
	Proteins matching the same set of peptides:
	P13060 Mass: 95424 Score: 310 Queries matched: 11
	Elongation factor 2 OS=Dr
	Sequence Coverage: 9%
9.	Q9VAY2 Mass: 90296 Score: 258 Queries matched: 9 emPAI: 0.27
	Glycoprotein 93 OS=Dr
	Check to include this hit in error tolerant search or archive report
	Query	Observed	Mr(expt)	Mr(calc)	Delta	Miss	Score	Expect	Rank	Peptide
	414	455.3800	908.7454	908.4603	0.2851	0	(55)	0.00027	1	K.SGTADFLAK.M
	415	455.3800	908.7454	908.4603	0.2851	0	60	0.00015	1	K.SGTADFLAK.M
	774	559.4100	1116.8054	1116.5233	0.2821	0	50	0.0014	1	K.LGVMEDPSNR.S
	815	571.4500	1140.8854	1140.5564	0.3291	0	57	0.00025	1	K.FTFQTEVNR.M
	816	571.4600	1140.9054	1140.5564	0.3491	0	(54)	0.00025	1	K.FTFQTEVNR.M
	857	590.8900	1179.7654	1179.5408	0.2247	0	58	0.00022	1	K.EGFQLNESEK.S
	858	590.9500	1179.8854	1179.5408	0.3447	0	(51)	0.0006	1	K.EGFQLNESEK.S
	1237	743.4200	1484.8254	1484.7471	0.0783	0	94	2.4e-008	1	R.GVVDSDDLPLNVSR.E
	1385	790.9300	1579.8454	1579.7002	0.1453	0	89	8.1e-008	1	K.EEAQDFLEEDTVR.E
	Sequence Coverage: 8%
10.	Q9VUC1 Mass: 89016 Score: 257 Queries matched: 7 emPAI: 0.28
	Hsc70Cb, isoform A OS=Dr
	Check to include this hit in error tolerant search or archive report
	Query	Observed	Mr(expt)	Mr(calc)	Delta	Miss	Score	Expect	Rank	Peptide
	804	567.4400	1132.8654	1132.5513	0.3142	0	45	0.0026	1	K.NDLFEDKPR.N
	922	621.9600	1241.9054	1241.6404	0.2650	0	64	2.8e-005	1	K.AQSWLDANLPK.F
	1025	667.9400	1333.8654	1333.6449	0.2206	0	(64)	3e-005	1	K.MLASTWDQIGGR.D
	1026	667.9500	1333.8854	1333.6449	0.2406	0	65	4.2e-005	1	K.MLASTWDQIGGR.D
	1252	748.4900	1494.9654	1494.7314	0.2340	0	78	1.7e-006	1	R.SGGIETLANDYSLR.A
	1443	820.8900	1639.7654	1639.7366	0.0289	0	84	2.8e-007	1	R.ASDYEQGPAAFDELK.N
	1141	709.3400	2124.9982	2124.9851	0.0130	0	57	0.00021	1	K.YDHLTETEFINISETADK.A
	Sequence Coverage: 9%
11.	E1JIR4 Mass: 112058 Score: 250 Queries matched: 7 emPAI: 0.18
	Na pump alpha subunit, isoform I OS=Dr
	Check to include this hit in error tolerant search or archive report
	Query	Observed	Mr(expt)	Mr(calc)	Delta	Miss	Score	Expect	Rank	Peptide
	805	567.9000	1133.7854	1133.5717	0.2138	0	(54)	0.00056	1	K.ISPEELYQR.F
	806	567.9400	1133.8654	1133.5717	0.2938	0	69	8.5e-006	1	K.ISPEELYQR.F
	898	610.4700	1218.9254	1218.6244	0.3010	0	50	0.0014	1	K.IAEVPFNSTNK.Y
	976	645.3900	1288.7654	1288.6510	0.1144	0	72	8.5e-006	1	K.EVSGDASEAALLK.C
	977	645.4300	1288.8454	1288.6510	0.1944	0	(68)	2.1e-005	1	K.EVSGDASEAALLK.C
	1420	803.5200	1605.0254	1604.7278	0.2977	0	72	3.9e-006	1	K.VDNSSLTGESEPQSR.G
	1427	807.4900	1612.9654	1612.8672	0.0983	0	89	8.1e-008	1	R.IAGLASGLDTGETPIAK.E
	Proteins matching the same set of peptides:
	B5RIT8 Mass: 92835 Score: 250 Queries matched: 7
	FI05285p OS=Dr
	C8VUY7 Mass: 111987 Score: 250 Queries matched: 7
	RE07739p OS=Dr
	E6PBW0 Mass: 105543 Score: 250 Queries matched: 7
	RE60813p OS=Dr
	P13607 Mass: 116500 Score: 250 Queries matched: 7
	Sodium/potassium-transporting ATPase subunit alpha OS=Dr
	Sequence Coverage: 6%
12.	P10676 Mass: 175215 Score: 239 Queries matched: 7 emPAI: 0.09
	Neither inactivation nor afterpotential protein C OS=Dr
	Check to include this hit in error tolerant search or archive report
	Query	Observed	Mr(expt)	Mr(calc)	Delta	Miss	Score	Expect	Rank	Peptide
	567	499.3100	996.6054	996.4512	0.1542	0	(41)	0.0056	1	R.QYTTEEAR.D
	568	499.3500	996.6854	996.4512	0.2342	0	48	0.0019	1	R.QYTTEEAR.D
	619	515.9600	1029.9054	1029.4363	0.4691	0	45	0.0026	1	R.DDPEGNVER.Y
	713	541.8200	1081.6254	1081.5404	0.0851	0	61	7e-005	1	R.DAVASTLYSR.L
	714	541.8700	1081.7254	1081.5404	0.1851	0	(56)	0.00018	1	R.DAVASTLYSR.L
	1106	698.4300	1394.8454	1394.6678	0.1777	0	(104)	2.7e-009	1	K.YAEVENTDIVSR.I
	1108	698.4700	1394.9254	1394.6678	0.2577	0	105	2.5e-009	1	K.YAEVENTDIVSR.I
	Sequence Coverage: 2%
13.	F0JAG8 Mass: 152855 Score: 170 Queries matched: 5 emPAI: 0.10
	GH20134p OS=Dr
	Check to include this hit in error tolerant search or archive report
	Query	Observed	Mr(expt)	Mr(calc)	Delta	Miss	Score	Expect	Rank	Peptide
	885	604.3600	1206.7054	1206.5955	0.1100	0	68	1.2e-005	1	R.IDDAVFATMPK.L
	900	611.9300	1221.8454	1221.5877	0.2577	0	63	4.2e-005	1	R.LGSSSVGPEDFK.D
	901	611.9600	1221.9054	1221.5877	0.3177	0	(55)	0.00024	1	R.LGSSSVGPEDFK.D
	1412	802.0300	1602.0454	1601.8049	0.2405	0	68	9.7e-006	1	K.INNLADESFQNLPK.L
	1301	763.0900	2286.2482	2286.0910	0.1571	0	56	0.00027	1	K.GSGPTQEMQTLQLGNPTDLQR.E + Oxidation (M)
	Proteins matching the same set of peptides:
	F0JAL7 Mass: 147584 Score: 170 Queries matched: 5
	RT11146p (Fragment) OS=Dr
	P12024 Mass: 152855 Score: 170 Queries matched: 5
	Chaoptin OS=Dr
	Sequence Coverage: 4%
14.	Q8IGI6 Mass: 85790 Score: 146 Queries matched: 3 emPAI: 0.14
	RH09189p OS=Dr
	Check to include this hit in error tolerant search or archive report
	Query	Observed	Mr(expt)	Mr(calc)	Delta	Miss	Score	Expect	Rank	Peptide
	401	452.3000	902.5854	902.4458	0.1397	0	61	0.00015	1	R.LSGQDVER.G
	833	578.3300	1154.6454	1154.5026	0.1428	0	57	0.00016	1	R.SSPYCTDVAR.V
	1059	680.4400	1358.8654	1358.7293	0.1362	0	106	1.8e-009	1	K.LIAEGTVTAEEVK.S
	Sequence Coverage: 4%
16.	P41073 Mass: 78570 Score: 136 Queries matched: 4 emPAI: 0.15
	Zinc finger protein on ecdysone puffs OS=Dr
	Check to include this hit in error tolerant search or archive report
	Query	Observed	Mr(expt)	Mr(calc)	Delta	Miss	Score	Expect	Rank	Peptide
	543	491.9400	981.8654	981.4403	0.4251	0	60	7.3e-005	1	R.EGIEESYR.L
	690	537.4000	1072.7854	1072.5148	0.2706	0	64	3.5e-005	1	R.AAAALEENER.K
	691	537.4200	1072.8254	1072.5148	0.3106	0	(62)	8.7e-005	1	R.AAAALEENER.K
	1742	989.5400	2965.5982	2965.1704	0.4278	1	55	0.00026	1	K.EGAGDGEGAEGDEAEGEEAKEGEEAADETK.E
	Sequence Coverage: 6%
17.	Q7KLU9 Mass: 32374 Score: 132 Queries matched: 3 emPAI: 0.25
	Anon1A3 (Fragment) OS=Dr
	Check to include this hit in error tolerant search or archive report
	Query	Observed	Mr(expt)	Mr(calc)	Delta	Miss	Score	Expect	Rank	Peptide
	966	641.8000	1281.5854	1281.6816	-0.0962	0	69	1.7e-005	1	K.ETVLEVPAAEPK.E
	968	641.9100	1281.8054	1281.6816	0.1238	0	(44)	0.0033	1	K.ETVLEVPAAEPK.E
	1238	743.4900	1484.9654	1484.7471	0.2184	0	95	3.3e-008	1	K.IVNSSAEVGENAAPK.V
	Proteins matching the same set of peptides:
	Q7KLV0 Mass: 32474 Score: 132 Queries matched: 3
	Anon1A3 (Fragment) OS=Dr
	Q8I0J1 Mass: 46032 Score: 132 Queries matched: 3
	CG1910, isoform B OS=Dr
	Q8IGY5 Mass: 51190 Score: 132 Queries matched: 3
	RE05782p (Fragment) OS=Dr
	Q8IMG1 Mass: 49408 Score: 132 Queries matched: 3
	CG1910, isoform C OS=Dr
	Q9TVG2 Mass: 32488 Score: 132 Queries matched: 3
	Anon1A3 (Fragment) OS=Dr
	Q9TW87 Mass: 32546 Score: 132 Queries matched: 3
	Anon1A3 (Fragment) OS=Dr
	Q9U4Q6 Mass: 32473 Score: 132 Queries matched: 3
	Anon1A3 (Fragment) OS=Dr
	Q9U4Q7 Mass: 32490 Score: 132 Queries matched: 3
	Anon1A3 (Fragment) OS=Dr
	Q9U4Q8 Mass: 32504 Score: 132 Queries matched: 3
	Anon1A3 (Fragment) OS=Dr
	Q9U4R0 Mass: 32401 Score: 132 Queries matched: 3
	Anon1A3 (Fragment) OS=Dr
	Q9U4R3 Mass: 32459 Score: 132 Queries matched: 3
	Anon1A3 (Fragment) OS=Dr
	Q9U4R4 Mass: 32468 Score: 132 Queries matched: 3
	Anon1A3 (Fragment) OS=Dr
	Q9U4R5 Mass: 32486 Score: 132 Queries matched: 3
	Anon1A3 (Fragment) OS=Dr
	Q9V9U3 Mass: 51670 Score: 132 Queries matched: 3
	CG1910, isoform A OS=Dr
	Q86PC7 Mass: 46072 Score: 132 Queries matched: 3
	SD23516p OS=Dr
	O16040 Mass: 35773 Score: 132 Queries matched: 3
	Anon1A3 (Fragment) OS=Dr
	Sequence Coverage: 8%

## Sheet: lane 3 E800
Search title : Submitted from F267 Halder by Mascot Daemon on BLT-PB2-TZH07
Database : F267DROME DROME_110505b (35373 sequences; 17536487 residues)
1.	A4UZZ4 Mass: 97334 Score: 916 Queries matched: 43 emPAI: 1.74
	Phosphorylase OS=Dr
	Check to include this hit in error tolerant search or archive report
	Query	Observed	Mr(expt)	Mr(calc)	Delta	Miss	Score	Expect	Rank	Peptide
	461	450.3900	898.7654	898.5487	0.2167	0	(42)	0.01	1	K.NIADILLK.Y
	462	450.5300	899.0454	898.5487	0.4967	0	45	0.0032	1	K.NIADILLK.Y
	499	916.5900	915.5827	915.4774	0.1054	0	(40)	0.0093	1	R.NLAENISR.V
	500	458.9100	915.8054	915.4774	0.3281	0	(44)	0.0063	1	R.NLAENISR.V
	501	458.9200	915.8254	915.4774	0.3481	0	50	0.0017	1	R.NLAENISR.V
	537	933.4400	932.4327	932.4967	-0.0640	0	(45)	0.003	1	K.SPIDFNLK.F
	538	933.5200	932.5127	932.4967	0.0160	0	(43)	0.0053	1	K.SPIDFNLK.F
	539	467.3900	932.7654	932.4967	0.2687	0	(54)	0.00035	1	K.SPIDFNLK.F
	540	467.3900	932.7654	932.4967	0.2687	0	56	0.00023	1	K.SPIDFNLK.F
	552	470.2900	938.5654	938.4861	0.0793	0	46	0.002	1	K.AAPGYYVAK.Q
	672	503.4100	1004.8054	1004.4927	0.3127	1	51	0.0014	1	K.KFPDDLDR.M
	673	503.4200	1004.8254	1004.4927	0.3327	1	(43)	0.0072	1	K.KFPDDLDR.M
	688	1018.5300	1017.5227	1017.4880	0.0348	0	(47)	0.0017	1	K.DPTANFTPR.T
	690	509.8800	1017.7454	1017.4880	0.2575	0	(54)	0.00035	1	K.DPTANFTPR.T
	691	509.8900	1017.7654	1017.4880	0.2775	0	71	7.6e-006	1	K.DPTANFTPR.T
	762	527.3900	1052.7654	1052.5655	0.2000	0	65	2.2e-005	1	K.VIFLENYR.V
	763	527.3900	1052.7654	1052.5655	0.2000	0	(63)	7.3e-005	1	K.VIFLENYR.V
	861	1108.5700	1107.5627	1107.5196	0.0431	0	(39)	0.011	1	K.LPAPEDQPQN.-
	863	554.8400	1107.6654	1107.5196	0.1458	0	63	3.8e-005	1	K.LPAPEDQPQN.-
	864	554.8800	1107.7454	1107.5196	0.2258	0	(55)	0.00025	1	K.LPAPEDQPQN.-
	881	1120.5200	1119.5127	1119.4985	0.0142	0	(41)	0.0075	1	R.NTFDHFPDK.V
	884	560.8800	1119.7454	1119.4985	0.2469	0	(41)	0.0074	1	R.NTFDHFPDK.V
	885	560.9200	1119.8254	1119.4985	0.3269	0	45	0.0026	1	R.NTFDHFPDK.V
	1027	608.3400	1214.6654	1214.6507	0.0148	0	(61)	5.7e-005	1	R.GIAEVGNVTEVK.K
	1028	608.3700	1214.7254	1214.6507	0.0748	0	69	1.8e-005	1	R.GIAEVGNVTEVK.K
	1160	655.9600	1309.9054	1309.5642	0.3412	1	(46)	0.0016	1	R.MSMVEEDGEKR.I
	1161	656.0300	1310.0454	1309.5642	0.4812	1	50	0.00062	1	R.MSMVEEDGEKR.I
	1206	672.4200	1342.8254	1342.7456	0.0798	1	80	7.4e-007	1	R.GIAEVGNVTEVKK.N
	1207	672.5000	1342.9854	1342.7456	0.2398	1	(76)	2.7e-006	1	R.GIAEVGNVTEVKK.N
	1247	689.8700	1377.7254	1377.6962	0.0292	0	(73)	3.8e-006	1	K.INPSSMFDIQVK.R
	1248	689.9200	1377.8254	1377.6962	0.1292	0	83	3.7e-007	1	K.INPSSMFDIQVK.R
	1268	697.8300	1393.6454	1393.6911	-0.0457	0	(77)	1.5e-006	1	K.INPSSMFDIQVK.R + Oxidation (M)
	1269	697.8500	1393.6854	1393.6911	-0.0057	0	(71)	5.3e-006	1	K.INPSSMFDIQVK.R + Oxidation (M)
	1314	721.8800	1441.7454	1441.6878	0.0577	0	74	2.4e-006	1	R.VLYPNDNFFEGK.E
	1315	721.8900	1441.7654	1441.6878	0.0777	0	(73)	3.5e-006	1	R.VLYPNDNFFEGK.E
	1317	481.6800	1442.0182	1441.6878	0.3304	0	(38)	0.0094	1	R.VLYPNDNFFEGK.E
	1493	793.8600	1585.7054	1585.7009	0.0046	0	58	0.00017	1	K.NGEQVEEPDDWLR.Y
	1494	793.9900	1585.9654	1585.7009	0.2646	0	(58)	0.00011	1	K.NGEQVEEPDDWLR.Y
	989	594.2900	1779.8482	1779.7740	0.0742	0	42	0.0084	1	K.GYNAYDYYNANPEVK.Q
	1717	901.3900	1800.7654	1800.7665	-0.0010	0	53	0.00036	1	K.DSLFHDFYEMEPQK.F + Oxidation (M)
	1006	601.4200	1801.2382	1800.7665	0.4717	0	(38)	0.022	1	K.DSLFHDFYEMEPQK.F + Oxidation (M)
	1763	930.9400	1859.8654	1859.8836	-0.0181	0	91	4.2e-008	1	R.SCAYTNHTVLPEALER.W
	1595	832.8400	2495.4982	2495.1519	0.3462	0	74	4.4e-006	1	K.IMPAADLSEQISTAGTEASGTGNMK.F + Oxidation (M)
	Proteins matching the same set of peptides:
	Q9XTL9 Mass: 97334 Score: 916 Queries matched: 43
	Glycogen phosphorylase OS=Dr
	Sequence Coverage: 24%
2.	D0IQG4 Mass: 93095 Score: 704 Queries matched: 13 emPAI: 0.53
	AT24528p (Fragment) OS=Dr
	Check to include this hit in error tolerant search or archive report
	Query	Observed	Mr(expt)	Mr(calc)	Delta	Miss	Score	Expect	Rank	Peptide
	638	493.8200	985.6254	985.5266	0.0988	0	57	0.00019	1	K.EMVELPLR.H
	641	493.9500	985.8854	985.5266	0.3588	0	(49)	0.0018	1	K.EMVELPLR.H
	876	558.8300	1115.6454	1115.4956	0.1499	0	96	2.2e-008	1	R.GGNVGDAGGAADR.V
	1467	782.9000	1563.7854	1563.7715	0.0139	0	83	3.3e-007	1	K.AIANECQANFISVK.G
	1543	810.3800	1618.7454	1618.8058	-0.0604	0	(112)	4.7e-010	1	R.VINQILTEMDGMGAK.K
	1544	810.4500	1618.8854	1618.8058	0.0796	0	114	2.4e-010	1	R.VINQILTEMDGMGAK.K
	821	544.0400	1629.0982	1628.7981	0.3001	1	(56)	0.00039	1	R.KYEMFAQTLQQSR.G
	1574	823.5300	1645.0454	1644.7930	0.2525	1	93	2.9e-008	1	R.KYEMFAQTLQQSR.G + Oxidation (M)
	846	549.3900	1645.1482	1644.7930	0.3552	1	(47)	0.0028	1	R.KYEMFAQTLQQSR.G + Oxidation (M)
	1579	826.4300	1650.8454	1650.7957	0.0498	0	(90)	6.2e-008	1	R.VINQILTEMDGMGAK.K + 2 Oxidation (M)
	1698	891.4300	1780.8454	1780.8414	0.0040	0	117	1.1e-010	1	K.VTQGFSGADLTEICQR.A
	1776	940.9100	1879.8054	1879.8180	-0.0125	0	89	6.3e-008	1	K.ETVCIVLSDDTCPDEK.I
	1913	1071.5100	2141.0054	2140.8855	0.1200	0	122	3.2e-011	1	R.EEEEESLNAVGYDDIGGCR.K
	Proteins matching the same set of peptides:
	Q7KN62 Mass: 89545 Score: 704 Queries matched: 13
	Transitional endoplasmic reticulum ATPase TER94 OS=Dr
	Sequence Coverage: 13%
3.	E3CTP7 Mass: 85719 Score: 593 Queries matched: 19 emPAI: 0.66
	MIP26607p OS=Dr
	Check to include this hit in error tolerant search or archive report
	Query	Observed	Mr(expt)	Mr(calc)	Delta	Miss	Score	Expect	Rank	Peptide
	318	749.4800	748.4727	748.3789	0.0938	0	41	0.0081	1	K.GVLMDSK.L
	319	749.5000	748.4927	748.3789	0.1138	0	(41)	0.0098	1	K.GVLMDSK.L
	658	499.0100	996.0054	995.5188	0.4866	1	42	0.0042	1	K.RFEEIFR.Q
	714	1030.5300	1029.5227	1029.5706	-0.0479	0	(43)	0.0048	1	R.VLETEIAQK.E
	715	515.8900	1029.7654	1029.5706	0.1948	0	(58)	0.00028	1	R.VLETEIAQK.E
	716	515.9400	1029.8654	1029.5706	0.2948	0	78	1.4e-006	1	R.VLETEIAQK.E
	919	568.9300	1135.8454	1135.5543	0.2911	0	69	1.6e-005	1	K.GTGAIEAMTAAK.F + Oxidation (M)
	921	568.9400	1135.8654	1135.5543	0.3111	0	(65)	4.2e-005	1	K.GTGAIEAMTAAK.F + Oxidation (M)
	1062	1239.5300	1238.5227	1238.5568	-0.0340	0	(39)	0.0082	1	R.DPFGSDAFAANK.S
	1063	620.4300	1238.8454	1238.5568	0.2887	0	68	1.2e-005	1	R.DPFGSDAFAANK.S
	1068	621.9000	1241.7854	1241.6080	0.1774	0	55	0.00024	1	K.HIGVYEAYYK.L
	1069	621.9300	1241.8454	1241.6080	0.2374	0	(44)	0.0047	1	K.HIGVYEAYYK.L
	1129	643.9800	1285.9454	1285.6990	0.2464	1	71	6.3e-006	1	K.RLDDLQAQVTK.I
	1130	644.0000	1285.9854	1285.6990	0.2864	1	(69)	1e-005	1	K.RLDDLQAQVTK.I
	1638	851.9900	1701.9654	1701.8785	0.0870	1	118	9.8e-011	1	R.QSDLDKDGLVSGLEVK.D
	1639	852.0000	1701.9854	1701.8785	0.1070	1	(89)	8.1e-008	1	R.QSDLDKDGLVSGLEVK.D
	1691	889.9300	1777.8454	1777.8305	0.0150	0	(78)	9.5e-007	1	R.SLADIWALCDTNQSGK.L
	1692	889.9700	1777.9254	1777.8305	0.0950	0	87	1.2e-007	1	R.SLADIWALCDTNQSGK.L
	1831	977.4300	1952.8454	1952.9149	-0.0695	0	83	3e-007	1	R.AAMENQNAELVSEYQLK.I + Oxidation (M)
	Proteins matching the same set of peptides:
	Q8MMD2 Mass: 132258 Score: 593 Queries matched: 19
	Epidermal growth factor receptor pathway substrate clone 15, isoform B OS=Dr
	Q8MMD3 Mass: 119761 Score: 593 Queries matched: 19
	Epidermal growth factor receptor pathway substrate clone 15, isoform C OS=Dr
	Sequence Coverage: 14%
	Sequence Coverage: 10%		Q8MMD3
4.	Q8IGY5 Mass: 51190 Score: 530 Queries matched: 12 emPAI: 0.88
	RE05782p (Fragment) OS=Dr
	Check to include this hit in error tolerant search or archive report
	Query	Observed	Mr(expt)	Mr(calc)	Delta	Miss	Score	Expect	Rank	Peptide
	934	574.9400	1147.8654	1147.5656	0.2999	0	90	9e-008	1	R.TMGGSLELAGGR.R
	935	574.9500	1147.8854	1147.5656	0.3199	0	(88)	1.5e-007	1	R.TMGGSLELAGGR.R
	959	582.8400	1163.6654	1163.5605	0.1050	0	(79)	1e-006	1	R.TMGGSLELAGGR.R + Oxidation (M)
	961	582.9100	1163.8054	1163.5605	0.2450	0	(79)	1e-006	1	R.TMGGSLELAGGR.R + Oxidation (M)
	1102	635.9900	1269.9654	1269.6201	0.3454	0	67	1.7e-005	1	K.SEEHAAAVLESK.E
	1122	641.9500	1281.8854	1281.6816	0.2038	0	56	0.0002	1	K.ETVLEVPAAEPK.E
	1144	651.4700	1300.9254	1300.6146	0.3108	1	50	0.00077	1	K.ALDDEKEPEQK.S
	1371	743.4300	1484.8454	1484.7471	0.0984	0	119	1.4e-010	1	K.IVNSSAEVGENAAPK.V
	1450	775.4300	1548.8454	1548.7307	0.1147	1	77	1.3e-006	1	K.YAPEEAKEDVAEAK.E
	1597	833.3900	1664.7654	1664.7741	-0.0086	0	90	5.7e-008	1	K.TTESSNDVVEVATEGK.E
	1598	833.4500	1664.8854	1664.7741	0.1114	0	(88)	1e-007	1	K.TTESSNDVVEVATEGK.E
	1180	663.7300	1988.1682	1987.9222	0.2460	1	46	0.003	1	K.EAASSEEEPSKVVDSAEPK.E
	Proteins matching the same set of peptides:
	Q8IMG1 Mass: 49408 Score: 530 Queries matched: 12
	CG1910, isoform C OS=Dr
	Q9V9U3 Mass: 51670 Score: 530 Queries matched: 12
	CG1910, isoform A OS=Dr
	Sequence Coverage: 23%
5.	Q9VUC1 Mass: 89016 Score: 471 Queries matched: 13 emPAI: 0.44
	Hsc70Cb, isoform A OS=Dr
	Check to include this hit in error tolerant search or archive report
	Query	Observed	Mr(expt)	Mr(calc)	Delta	Miss	Score	Expect	Rank	Peptide
	597	481.9500	961.8854	961.4651	0.4203	0	(42)	0.011	1	K.NQQVTNMK.N
	599	481.9800	961.9454	961.4651	0.4803	0	42	0.0056	1	K.NQQVTNMK.N
	924	570.2500	1138.4854	1138.5659	-0.0804	0	61	7.5e-005	1	R.ATPSFVAFDGK.K
	1066	621.8700	1241.7254	1241.6404	0.0850	0	72	4.8e-006	1	K.AQSWLDANLPK.F
	1067	621.8800	1241.7454	1241.6404	0.1050	0	(67)	2.3e-005	1	K.AQSWLDANLPK.F
	1193	667.8200	1333.6254	1333.6449	-0.0194	0	(68)	1e-005	1	K.MLASTWDQIGGR.D
	1194	667.9100	1333.8054	1333.6449	0.1606	0	(61)	8.9e-005	1	K.MLASTWDQIGGR.D
	1216	675.9400	1349.8654	1349.6398	0.2257	0	83	4.3e-007	1	K.MLASTWDQIGGR.D + Oxidation (M)
	1386	748.3900	1494.7654	1494.7314	0.0340	0	85	1.7e-007	1	R.SGGIETLANDYSLR.A
	1387	748.3900	1494.7654	1494.7314	0.0340	0	(73)	3.1e-006	1	R.SGGIETLANDYSLR.A
	1462	780.8000	1559.5854	1559.7436	-0.1581	0	82	3.9e-007	1	R.SQMEELCAPVLQR.V
	1566	820.8600	1639.7054	1639.7366	-0.0311	0	95	2.3e-008	1	R.ASDYEQGPAAFDELK.N
	1002	598.7400	1793.1982	1792.8705	0.3276	0	67	2.6e-005	1	R.LMNETTATALAYGFYK.N
	Sequence Coverage: 12%
6.	P41073 Mass: 78570 Score: 386 Queries matched: 10 emPAI: 0.38
	Zinc finger protein on ecdysone puffs OS=Dr
	Check to include this hit in error tolerant search or archive report
	Query	Observed	Mr(expt)	Mr(calc)	Delta	Miss	Score	Expect	Rank	Peptide
	629	491.8900	981.7654	981.4403	0.3251	0	56	0.00019	1	R.EGIEESYR.L
	630	491.9100	981.8054	981.4403	0.3651	0	(56)	0.00019	1	R.EGIEESYR.L
	793	537.3800	1072.7454	1072.5148	0.2306	0	(60)	0.00016	1	R.AAAALEENER.K
	794	537.3900	1072.7654	1072.5148	0.2506	0	71	1.2e-005	1	R.AAAALEENER.K
	838	547.3900	1092.7654	1092.5928	0.1727	0	58	0.00021	1	R.GATGSGPKPPPK.Q
	1303	717.9400	1433.8654	1433.5625	0.3029	0	80	1e-006	1	K.LECYECSVCSK.F
	1426	766.8900	1531.7654	1531.7366	0.0289	0	87	1.2e-007	1	R.QTLPISTEEEETR.D
	1427	766.9100	1531.8054	1531.7366	0.0689	0	(87)	1.3e-007	1	R.QTLPISTEEEETR.D
	727	518.0200	1551.0382	1550.7365	0.3016	0	62	9.5e-005	1	K.FFDTEVTAEIHSR.T
	1632	848.9200	1695.8254	1695.7172	0.1083	0	95	1.7e-008	1	R.NFGGGNNNYGGPMGANR.M
	Sequence Coverage: 11%
7.	Q9VAY2 Mass: 90296 Score: 371 Queries matched: 11 emPAI: 0.32
	Glycoprotein 93 OS=Dr
	Check to include this hit in error tolerant search or archive report
	Query	Observed	Mr(expt)	Mr(calc)	Delta	Miss	Score	Expect	Rank	Peptide
	269	706.4700	705.4627	705.3810	0.0818	0	40	0.0092	1	K.FQNVAK.E
	914	567.4200	1132.8254	1132.5183	0.3072	0	(49)	0.0019	1	K.LGVMEDPSNR.S + Oxidation (M)
	915	567.4300	1132.8454	1132.5183	0.3272	0	61	0.00011	1	K.LGVMEDPSNR.S + Oxidation (M)
	980	590.8600	1179.7054	1179.5408	0.1647	0	53	0.00037	1	K.EGFQLNESEK.S
	981	590.9000	1179.7854	1179.5408	0.2447	0	(47)	0.0015	1	K.EGFQLNESEK.S
	1304	717.9600	1433.9054	1433.7051	0.2003	0	54	0.00045	1	K.QEHIYYIAGANR.A
	1369	743.3500	1484.6854	1484.7471	-0.0617	0	98	9.6e-009	1	R.GVVDSDDLPLNVSR.E
	1370	743.3600	1484.7054	1484.7471	-0.0417	0	(97)	1.2e-008	1	R.GVVDSDDLPLNVSR.E
	1485	790.8700	1579.7254	1579.7002	0.0253	0	(83)	3.6e-007	1	K.EEAQDFLEEDTVR.E
	1486	790.8700	1579.7254	1579.7002	0.0253	0	89	7.8e-008	1	K.EEAQDFLEEDTVR.E
	1752	921.4900	1840.9654	1840.8942	0.0713	0	73	2.7e-006	1	K.TVEEEVPVEEEAKPEK.S
	Sequence Coverage: 10%
8.	A4V310 Mass: 93171 Score: 364 Queries matched: 7 emPAI: 0.26
	Cheerio, isoform H OS=Dr
	Check to include this hit in error tolerant search or archive report
	Query	Observed	Mr(expt)	Mr(calc)	Delta	Miss	Score	Expect	Rank	Peptide
	986	592.5200	1183.0254	1182.6357	0.3898	0	47	0.0012	1	K.VDKPVIQDNR.D
	1087	629.7700	1257.5254	1257.5990	-0.0735	0	61	9.8e-005	1	K.VYVSPDAGDAHK.L
	1263	695.9700	1389.9254	1389.7075	0.2180	0	93	3.2e-008	1	R.MPTGNIGISFTPR.E
	1294	709.3500	1416.6854	1416.6919	-0.0064	0	80	5.7e-007	1	R.DAVPITEIGSQCK.L
	1333	729.8900	1457.7654	1457.7362	0.0293	0	114	2.6e-010	1	R.EAGGGSLAISVEGPSK.A
	1334	729.9000	1457.7854	1457.7362	0.0493	0	(95)	2.3e-008	1	R.EAGGGSLAISVEGPSK.A
	1423	765.8300	1529.6454	1529.6378	0.0077	0	86	1.6e-007	1	K.VAMDCTEVEEGYK.V
	Proteins matching the same set of peptides:
	Q6NN54 Mass: 91007 Score: 364 Queries matched: 7
	RE60544p OS=Dr
	B7Z0L2 Mass: 100522 Score: 364 Queries matched: 7
	Cheerio, isoform F OS=Dr
	C7LAD0 Mass: 93171 Score: 364 Queries matched: 7
	RE31223p OS=Dr
	C7LAD1 Mass: 100495 Score: 364 Queries matched: 7
	RE41524p OS=Dr
	Q9GQV1 Mass: 90999 Score: 364 Queries matched: 7
	Cheerio, isoform B OS=Dr
	Q9GQV2 Mass: 240786 Score: 364 Queries matched: 7
	Filamin isoform A OS=Dr
	Q7KKC2 Mass: 255720 Score: 364 Queries matched: 7
	Filamin1 (Fragment) OS=Dr
	Q7KSF4 Mass: 261033 Score: 364 Queries matched: 7
	Cheerio, isoform G OS=Dr
	Q8T3K7 Mass: 151931 Score: 364 Queries matched: 7
	SD05640p OS=Dr
	Q9VEN1 Mass: 240799 Score: 364 Queries matched: 7
	Cheerio, isoform A OS=Dr
	Q29R34 Mass: 151945 Score: 364 Queries matched: 7
	RE44980p OS=Dr
	Sequence Coverage: 8%
9.	F0JAG8 Mass: 152855 Score: 294 Queries matched: 10 emPAI: 0.15
	GH20134p OS=Dr
	Check to include this hit in error tolerant search or archive report
	Query	Observed	Mr(expt)	Mr(calc)	Delta	Miss	Score	Expect	Rank	Peptide
	827	545.4100	1088.8054	1088.5251	0.2804	0	48	0.0013	1	K.GTFQGDIHSK.L
	828	545.4400	1088.8654	1088.5251	0.3404	0	(43)	0.0049	1	K.GTFQGDIHSK.L
	969	586.3700	1170.7254	1170.5993	0.1262	0	45	0.0025	1	R.NDPTNLQTLR.N
	1014	604.3800	1206.7454	1206.5955	0.1500	0	68	2.1e-005	1	R.IDDAVFATMPK.L
	1017	604.4400	1206.8654	1206.5955	0.2700	0	(63)	7.1e-005	1	R.IDDAVFATMPK.L
	1031	608.8900	1215.7654	1215.5918	0.1737	0	51	0.00055	1	K.SSTDLGIVHCK.N
	1034	609.0300	1216.0454	1215.5918	0.4537	0	(50)	0.00083	1	K.SSTDLGIVHCK.N
	1526	801.9100	1601.8054	1601.8049	0.0005	0	101	5.4e-009	1	K.INNLADESFQNLPK.L
	1527	801.9700	1601.9254	1601.8049	0.1205	0	(98)	1e-008	1	K.INNLADESFQNLPK.L
	787	535.0400	1602.0982	1601.8049	0.2933	0	(44)	0.0053	1	K.INNLADESFQNLPK.L
	Proteins matching the same set of peptides:
	F0JAL7 Mass: 147584 Score: 294 Queries matched: 10
	RT11146p (Fragment) OS=Dr
	E3CTQ1 Mass: 147149 Score: 294 Queries matched: 10
	RT10219p (Fragment) OS=Dr
	E3CTS9 Mass: 147173 Score: 294 Queries matched: 10
	RT10217p (Fragment) OS=Dr
	P12024 Mass: 152855 Score: 294 Queries matched: 10
	Chaoptin OS=Dr
	Sequence Coverage: 4%
10.	P02828 Mass: 82099 Score: 292 Queries matched: 12 emPAI: 0.36
	Heat shock protein 83 OS=Dr
	Check to include this hit in error tolerant search or archive report
	Query	Observed	Mr(expt)	Mr(calc)	Delta	Miss	Score	Expect	Rank	Peptide
	582	479.8900	957.7654	957.4516	0.3139	0	46	0.0025	1	R.ADNSEPLGR.G
	583	479.9000	957.7854	957.4516	0.3339	0	(46)	0.0027	1	R.ADNSEPLGR.G
	932	573.3700	1144.7254	1144.4893	0.2362	0	(41)	0.013	1	R.DTATMGYMAGK.K
	933	573.4400	1144.8654	1144.4893	0.3762	0	56	0.00036	1	R.DTATMGYMAGK.K
	1079	626.3700	1250.7254	1250.5891	0.1363	0	65	2e-005	1	K.DQVSNSAFVER.V
	1081	626.4400	1250.8654	1250.5891	0.2763	0	(62)	4e-005	1	K.DQVSNSAFVER.V
	1222	678.9000	1355.7854	1355.5728	0.2126	0	56	0.0002	1	K.EDQTDYLEESK.I
	1223	678.9400	1355.8654	1355.5728	0.2926	0	(49)	0.00094	1	K.EDQTDYLEESK.I
	1241	687.8700	1373.7254	1373.6198	0.1057	0	41	0.0058	1	K.EGLELPEDESEK.K
	985	592.1100	1773.3082	1772.9421	0.3661	0	46	0.0029	1	K.QLEINPDHPIVETLR.Q
	1744	917.3700	1832.7254	1832.7741	-0.0486	0	96	1.2e-008	1	R.NPDDISQEEYGEFYK.S
	1745	917.4500	1832.8854	1832.7741	0.1114	0	(82)	3.2e-007	1	R.NPDDISQEEYGEFYK.S
	Sequence Coverage: 11%
11.	E1JJA4 Mass: 98846 Score: 249 Queries matched: 6 emPAI: 0.20
	Shibire, isoform L OS=Dr
	Check to include this hit in error tolerant search or archive report
	Query	Observed	Mr(expt)	Mr(calc)	Delta	Miss	Score	Expect	Rank	Peptide
	460	450.3900	898.7654	898.4509	0.3146	0	44	0.0057	1	K.EVDPQGVR.T
	1021	605.3900	1208.7654	1208.6190	0.1465	0	66	2.9e-005	1	R.VTFALFSPDGR.N
	1022	605.4500	1208.8854	1208.6190	0.2665	0	(63)	3.4e-005	1	R.VTFALFSPDGR.N
	1052	616.3900	1230.7654	1230.6828	0.0827	0	83	6.8e-007	1	K.AIMMLIINNAK.D
	1083	626.5500	1251.0854	1250.6731	0.4124	1	58	9.3e-005	1	R.KDIHQALAAER.K
	1792	952.9900	1903.9654	1903.9487	0.0168	0	113	3e-010	1	R.TIEGSGSALVNTNELSGGAK.I
	Proteins matching the same set of peptides:
	E1JJA5 Mass: 94071 Score: 249 Queries matched: 6
	Shibire, isoform M OS=Dr
	A4V4I8 Mass: 98147 Score: 249 Queries matched: 6
	Shibire, isoform F OS=Dr
	A4V4J0 Mass: 93371 Score: 249 Queries matched: 6
	Shibire, isoform C OS=Dr
	P27619 Mass: 98147 Score: 249 Queries matched: 6
	Dynamin OS=Dr
	Sequence Coverage: 6%
12.	Q5BIJ0 Mass: 44116 Score: 245 Queries matched: 7 emPAI: 0.39
	RH28686p OS=Dr
	Check to include this hit in error tolerant search or archive report
	Query	Observed	Mr(expt)	Mr(calc)	Delta	Miss	Score	Expect	Rank	Peptide
	943	578.3600	1154.7054	1154.6084	0.0970	0	(80)	9.2e-007	1	K.VFGQLATTYR.Y
	947	578.4000	1154.7854	1154.6084	0.1770	0	87	1.7e-007	1	K.VFGQLATTYR.Y
	962	583.9000	1165.7854	1165.6707	0.1148	0	48	0.0013	1	K.LLQPAPGTIEK.K
	1039	610.4100	1218.8054	1218.6204	0.1850	0	80	8.1e-007	1	K.TAATVQVSNNSK.K
	1040	610.4500	1218.8854	1218.6204	0.2650	0	(70)	7.4e-006	1	K.TAATVQVSNNSK.K
	1224	679.3900	1356.7654	1356.6707	0.0947	0	(43)	0.0037	1	K.EGCPITPGANLTK.T
	1225	679.4100	1356.8054	1356.6707	0.1347	0	55	0.0004	1	K.EGCPITPGANLTK.T
	Proteins matching the same set of peptides:
	A8E775 Mass: 45342 Score: 245 Queries matched: 7
	RH02588p OS=Dr
	P19107 Mass: 45342 Score: 245 Queries matched: 7
	Phosrestin-1 OS=Dr
	Sequence Coverage: 11%
13.	Q9VTZ5 Mass: 93919 Score: 241 Queries matched: 8 emPAI: 0.21
	LD22449p OS=Dr
	Check to include this hit in error tolerant search or archive report
	Query	Observed	Mr(expt)	Mr(calc)	Delta	Miss	Score	Expect	Rank	Peptide
	761	527.3900	1052.7654	1052.4774	0.2880	0	(65)	2.2e-005	1	R.LDSSFAEER.N
	764	527.4200	1052.8254	1052.4774	0.3480	0	67	1.5e-005	1	R.LDSSFAEER.N
	889	562.8100	1123.6054	1123.5509	0.0545	0	(76)	2.5e-006	1	R.IAELYSDGTR.D
	890	562.8800	1123.7454	1123.5509	0.1945	0	79	1.1e-006	1	R.IAELYSDGTR.D
	1029	608.4200	1214.8254	1214.5316	0.2938	0	48	0.0021	1	R.TQNQYDQYR.S
	1030	608.4600	1214.9054	1214.5316	0.3738	0	(40)	0.0075	1	R.TQNQYDQYR.S
	1309	719.8500	1437.6854	1437.6511	0.0343	0	74	2.9e-006	1	K.EDDPDTELTYLK.G
	786	534.9900	1601.9482	1601.6746	0.2735	0	42	0.0098	1	R.DASEEYYGHTGAFR.C
	Sequence Coverage: 6%
14.	P35381 Mass: 59612 Score: 228 Queries matched: 5 emPAI: 0.20
	ATP synthase subunit alpha, mitochondrial OS=Dr
	Check to include this hit in error tolerant search or archive report
	Query	Observed	Mr(expt)	Mr(calc)	Delta	Miss	Score	Expect	Rank	Peptide
	664	500.9100	999.8054	999.5713	0.2342	0	75	4.9e-006	1	R.VLSIGDGIAR.V
	665	500.9400	999.8654	999.5713	0.2942	0	(71)	7.1e-006	1	R.VLSIGDGIAR.V
	708	513.9400	1025.8654	1025.5869	0.2785	0	57	0.00013	1	K.AVDSLVPIGR.G
	970	586.4200	1170.8254	1170.6245	0.2010	0	91	1.1e-007	1	R.VVDALGNAIDGK.G
	971	586.4600	1170.9054	1170.6245	0.2810	0	(75)	4.6e-006	1	R.VVDALGNAIDGK.G
	Sequence Coverage: 5%
15.	Q0KHZ9 Mass: 73793 Score: 212 Queries matched: 6 emPAI: 0.16
	Calnexin 99A, isoform C OS=Dr
	Check to include this hit in error tolerant search or archive report
	Query	Observed	Mr(expt)	Mr(calc)	Delta	Miss	Score	Expect	Rank	Peptide
	894	564.3100	1126.6054	1126.5295	0.0760	0	(68)	2.4e-005	1	R.DFAANSFDIK.R
	895	564.3500	1126.6854	1126.5295	0.1560	0	69	9.1e-006	1	R.DFAANSFDIK.R
	1116	640.8300	1279.6454	1279.5052	0.1403	0	72	4.7e-006	1	K.SDLDDNEEESK.A
	1117	640.8600	1279.7054	1279.5052	0.2003	0	(59)	0.00016	1	K.SDLDDNEEESK.A
	1229	681.3900	1360.7654	1360.6445	0.1209	0	62	7.4e-005	1	R.APMIENPNYQGK.W
	1230	681.3900	1360.7654	1360.6445	0.1209	0	(59)	9e-005	1	R.APMIENPNYQGK.W
	Proteins matching the same set of peptides:
	Q8T410 Mass: 67823 Score: 212 Queries matched: 6
	AT22968p OS=Dr
	Q9VAL7 Mass: 68319 Score: 212 Queries matched: 6
	Calnexin 99A, isoform A OS=Dr
	Q86P47 Mass: 76339 Score: 212 Queries matched: 6
	SD17909p (Fragment) OS=Dr
	O02393 Mass: 68335 Score: 212 Queries matched: 6
	Calnexin OS=Dr
	Sequence Coverage: 5%
16.	A8DZ21 Mass: 74323 Score: 198 Queries matched: 6 emPAI: 0.21
	Aconitase, isoform C OS=Dr
	Check to include this hit in error tolerant search or archive report
	Query	Observed	Mr(expt)	Mr(calc)	Delta	Miss	Score	Expect	Rank	Peptide
	465	450.9200	899.8254	899.5440	0.2814	0	(54)	0.00067	1	K.VIGVNLTGK.I
	466	450.9500	899.8854	899.5440	0.3414	0	55	0.00059	1	K.VIGVNLTGK.I
	676	505.3800	1008.7454	1008.4764	0.2691	0	52	0.00088	1	R.DGISEVFDK.F
	738	522.8900	1043.7654	1043.5287	0.2367	0	59	0.00013	1	K.APFGDELPAK.G
	740	522.9200	1043.8254	1043.5287	0.2967	0	(55)	0.00031	1	K.APFGDELPAK.G
	1548	813.3400	1624.6654	1624.7118	-0.0463	0	114	2.6e-010	1	K.WVAVGDENYGEGSSR.E
	Proteins matching the same set of peptides:
	Q9VIE8 Mass: 86200 Score: 198 Queries matched: 6
	Aconitase, isoform B OS=Dr
	Sequence Coverage: 6%
17.	Q05825 Mass: 54074 Score: 181 Queries matched: 6 emPAI: 0.31
	ATP synthase subunit beta, mitochondrial OS=Dr
	Check to include this hit in error tolerant search or archive report
	Query	Observed	Mr(expt)	Mr(calc)	Delta	Miss	Score	Expect	Rank	Peptide
	617	488.4700	974.9254	974.5549	0.3705	0	49	0.0012	1	K.IGLFGGAGVGK.T
	683	506.8700	1011.7254	1011.5713	0.1542	0	73	3.1e-006	1	R.IPVGAETLGR.I
	684	506.8900	1011.7654	1011.5713	0.1942	0	(63)	3.2e-005	1	R.IPVGAETLGR.I
	720	517.3100	1032.6054	1032.5604	0.0451	0	(71)	6.6e-006	1	K.VLDTGYPIR.I
	721	517.4100	1032.8054	1032.5604	0.2451	0	74	6.4e-006	1	K.VLDTGYPIR.I
	1114	639.8500	1277.6854	1277.6286	0.0569	0	40	0.0081	1	R.TIAMDGTEGLVR.G + Oxidation (M)
	Sequence Coverage: 8%
18.	P46461 Mass: 82959 Score: 171 Queries matched: 5 emPAI: 0.19
	Vesicle-fusing ATPase 1 OS=Dr
	Check to include this hit in error tolerant search or archive report
	Query	Observed	Mr(expt)	Mr(calc)	Delta	Miss	Score	Expect	Rank	Peptide
	829	545.8500	1089.6854	1089.5818	0.1036	0	70	1.7e-005	1	R.LLDYGSIGPR.Y
	953	580.8400	1159.6654	1159.5833	0.0822	0	72	4.3e-006	1	K.AENSSLNLQGK.S
	954	580.8500	1159.6854	1159.5833	0.1022	0	(62)	4.7e-005	1	K.AENSSLNLQGK.S
	972	586.9200	1171.8254	1171.6601	0.1653	0	57	0.00025	1	K.GILLYGPPGTGK.T
	1150	653.4100	1304.8054	1304.6031	0.2024	0	60	7.7e-005	1	K.CPTDELSLTNR.A
	Sequence Coverage: 5%
19.	F0JAG6 Mass: 104511 Score: 161 Queries matched: 7 emPAI: 0.19
	RH55631p OS=Dr
	Check to include this hit in error tolerant search or archive report
	Query	Observed	Mr(expt)	Mr(calc)	Delta	Miss	Score	Expect	Rank	Peptide
	624	489.9200	977.8254	977.4567	0.3688	0	(51)	0.00065	1	R.QGDLDFQR.I
	625	489.9300	977.8454	977.4567	0.3888	0	61	0.00014	1	R.QGDLDFQR.I
	627	491.3900	980.7654	980.4352	0.3303	0	55	0.00042	1	R.SSFNHFDK.N
	903	565.8900	1129.7654	1129.5727	0.1927	0	66	2.2e-005	1	R.QADNSLAGVQK.K
	1135	646.4200	1290.8254	1290.5914	0.2340	0	45	0.0024	1	R.YTNYTMETLR.V
	1172	660.8400	1319.6654	1319.6470	0.0185	0	55	0.00022	1	K.GISQEQLNEFR.S
	1173	660.9100	1319.8054	1319.6470	0.1585	0	(48)	0.0012	1	K.GISQEQLNEFR.S
	Proteins matching the same set of peptides:
	P18091 Mass: 107636 Score: 161 Queries matched: 7
	Alpha-actinin, sarcomeric OS=Dr
	Sequence Coverage: 5%
21.	P54385 Mass: 62896 Score: 154 Queries matched: 5 emPAI: 0.19
	Glutamate dehydrogenase, mitochondrial OS=Dr
	Check to include this hit in error tolerant search or archive report
	Query	Observed	Mr(expt)	Mr(calc)	Delta	Miss	Score	Expect	Rank	Peptide
	842	548.3800	1094.7454	1094.5608	0.1847	0	(59)	0.0001	1	R.TAAYVNSIEK.I
	843	548.4100	1094.8054	1094.5608	0.2447	0	62	4.6e-005	1	R.TAAYVNSIEK.I
	1055	616.8900	1231.7654	1231.6449	0.1206	0	58	0.00011	1	R.IPVTPSESFQK.R
	1056	616.9300	1231.8454	1231.6449	0.2006	0	(50)	0.00068	1	R.IPVTPSESFQK.R
	1261	695.3100	1388.6054	1388.6030	0.0024	0	70	1.2e-005	1	R.DAGNYEMITGYR.A
	Sequence Coverage: 5%
23.	Q94523 Mass: 72868 Score: 141 Queries matched: 4 emPAI: 0.16
	Succinate dehydrogenase [ubiquinone] flavoprotein subunit, mitochondrial OS=Dr
	Check to include this hit in error tolerant search or archive report
	Query	Observed	Mr(expt)	Mr(calc)	Delta	Miss	Score	Expect	Rank	Peptide
	865	554.9400	1107.8654	1107.5673	0.2982	0	80	1.4e-006	1	K.NTVIATGGYGR.A
	942	578.3300	1154.6454	1154.5932	0.0523	0	(52)	0.001	1	R.DGPILQDGVNK.M
	945	578.3800	1154.7454	1154.5932	0.1523	0	53	0.00079	1	R.DGPILQDGVNK.M
	812	541.1200	1620.3382	1619.9246	0.4135	0	54	0.0005	1	K.TIAELNKPGAPAPTLK.E
	Sequence Coverage: 5%
24.	C6TP87 Mass: 50561 Score: 139 Queries matched: 5 emPAI: 0.24
	Elongation factor 1-alpha OS=Dr
	Check to include this hit in error tolerant search or archive report
	Query	Observed	Mr(expt)	Mr(calc)	Delta	Miss	Score	Expect	Rank	Peptide
	616	488.4700	974.9254	974.5437	0.3818	0	(55)	0.00055	1	R.LPLQDVYK.I
	618	488.4800	974.9454	974.5437	0.4018	0	61	8.1e-005	1	R.LPLQDVYK.I
	1235	684.8300	1367.6454	1367.5663	0.0791	0	(54)	0.00052	1	K.MDSSEPPYSEAR.Y
	1236	684.9000	1367.7854	1367.5663	0.2191	0	67	1.4e-005	1	K.MDSSEPPYSEAR.Y
	548	469.0300	1404.0682	1403.7197	0.3484	0	54	0.00066	1	K.YYVTIIDAPGHR.D
	Proteins matching the same set of peptides:
	P08736 Mass: 50561 Score: 139 Queries matched: 5
	Elongation factor 1-alpha 1 OS=Dr
	Sequence Coverage: 6%
25.	C7LAA3 Mass: 120025 Score: 129 Queries matched: 4 emPAI: 0.10
	LP06392p (Fragment) OS=Dr
	Check to include this hit in error tolerant search or archive report
	Query	Observed	Mr(expt)	Mr(calc)	Delta	Miss	Score	Expect	Rank	Peptide
	906	566.3200	1130.6254	1130.5931	0.0323	0	(50)	0.0009	1	R.EQINSGLVSGK.V
	907	566.4300	1130.8454	1130.5931	0.2523	0	59	0.00017	1	R.EQINSGLVSGK.V
	1300	713.9200	1425.8254	1425.6922	0.1332	0	80	7.2e-007	1	K.GNCGYTLQLSSVK.V
	1110	638.7400	1913.1982	1913.0258	0.1724	0	41	0.009	1	R.IVNHLIENVQLTETYK.F
	Proteins matching the same set of peptides:
	Q9V496 Mass: 374386 Score: 129 Queries matched: 4
	Apolipophorins OS=Dr
	Sequence Coverage: 3%
41.	Q1WWC9 Mass: 120849 Score: 83 Queries matched: 3 emPAI: 0.09
	Dynamin associated protein 160, isoform C OS=Dr
	Check to include this hit in error tolerant search or archive report
	Query	Observed	Mr(expt)	Mr(calc)	Delta	Miss	Score	Expect	Rank	Peptide
	732	520.3600	1038.7054	1038.5094	0.1960	0	53	0.00044	1	R.SGYLTGSQAR.G
	1092	630.9300	1259.8454	1259.5935	0.2520	0	40	0.012	1	K.YQAVYEFNAR.N
	1375	496.3600	1486.0582	1485.7940	0.2642	0	52	0.00044	1	R.ALQPQAGFVTGAQAK.G
	Proteins matching the same set of peptides:
	Q8INU2 Mass: 112107 Score: 83 Queries matched: 3
	Dynamin associated protein 160, isoform B OS=Dr
	Q9VIF7 Mass: 120978 Score: 83 Queries matched: 3
	Dynamin associated protein 160, isoform A OS=Dr
	O61618 Mass: 120707 Score: 83 Queries matched: 3
	Dynamin associated protein isoform Dap160-1 OS=Dr
	O61639 Mass: 111836 Score: 83 Queries matched: 3
	Dynamin associated protein isoform Dap160-2 OS=Dr
	Sequence Coverage: 3%

## Sheet: 2D
Search title : Submitted from F267 Halder by Mascot Daemon on BLT-PB2-TZH07
Database : F267DROME DROME_110505b (35373 sequences; 17536487 residues)
1.	E3CTP7 Mass: 85719 Score: 1039 Queries matched: 35 emPAI: 1.65
	MIP26607p OS=Dr
	Check to include this hit in error tolerant search or archive report
	Query	Observed	Mr(expt)	Mr(calc)	Delta	Miss	Score	Expect	Rank	Peptide
	493	498.8900	995.7654	995.5188	0.2466	1	51	0.0011	1	K.RFEEIFR.Q
	538	515.7100	1029.4054	1029.5706	-0.1652	0	64	3.6e-005	1	R.VLETEIAQK.E
	539	515.8200	1029.6254	1029.5706	0.0548	0	(61)	0.00013	1	R.VLETEIAQK.E
	544	516.7500	1031.4854	1031.5611	-0.0757	0	82	6.7e-007	1	K.SGLSDVVLSR.I
	724	546.0600	1090.1054	1090.4931	-0.3876	0	(40)	0.016	1	K.IEPDFDEAR.K
	725	546.1400	1090.2654	1090.4931	-0.2276	0	49	0.0012	1	K.IEPDFDEAR.K
	771	559.3000	1116.5854	1116.5451	0.0403	0	63	4.2e-005	1	R.IWDLSDPSGK.G
	779	560.8400	1119.6654	1119.5594	0.1061	0	(61)	7.2e-005	1	K.GTGAIEAMTAAK.F
	780	560.8600	1119.7054	1119.5594	0.1461	0	67	1.7e-005	1	K.GTGAIEAMTAAK.F
	814	568.7300	1135.4454	1135.5543	-0.1089	0	(45)	0.0027	1	K.GTGAIEAMTAAK.F + Oxidation (M)
	816	568.7900	1135.5654	1135.5543	0.0111	0	(53)	0.00066	1	K.GTGAIEAMTAAK.F + Oxidation (M)
	861	580.7900	1159.5654	1159.6084	-0.0430	1	67	1.4e-005	1	K.LKDEEASLQK.E
	862	580.8200	1159.6254	1159.6084	0.0170	1	(63)	3.4e-005	1	K.LKDEEASLQK.E
	1075	610.8100	1219.6054	1219.6053	0.0001	0	52	0.00083	1	R.QMTDALLICR.A
	1076	610.8200	1219.6254	1219.6053	0.0201	0	(41)	0.011	1	R.QMTDALLICR.A
	1120	620.2400	1238.4654	1238.5568	-0.0913	0	(78)	1.1e-006	1	R.DPFGSDAFAANK.S
	1121	620.2500	1238.4854	1238.5568	-0.0713	0	78	1.1e-006	1	R.DPFGSDAFAANK.S
	1129	621.7900	1241.5654	1241.6080	-0.0426	0	50	0.00078	1	K.HIGVYEAYYK.L
	1243	643.8400	1285.6654	1285.6990	-0.0336	1	68	1.1e-005	1	K.RLDDLQAQVTK.I
	1302	653.3800	1304.7454	1304.6758	0.0696	0	(73)	3.7e-006	1	R.SMVTQLLETQR.Q
	1305	653.5600	1305.1054	1304.6758	0.4296	0	(75)	4.2e-006	1	R.SMVTQLLETQR.Q
	1348	661.2600	1320.5054	1320.6707	-0.1653	0	81	5.1e-007	1	R.SMVTQLLETQR.Q + Oxidation (M)
	2668	851.9100	1701.8054	1701.8785	-0.0730	1	63	2.6e-005	1	R.QSDLDKDGLVSGLEVK.D
	2820	877.4000	1752.7854	1752.8108	-0.0253	0	80	5.4e-007	1	R.APSGEGFGDGGFVANFPK.D
	2985	904.9100	1807.8054	1807.9904	-0.1850	0	79	6.2e-007	1	K.LTNHLQATQLQISSVR.S
	2986	603.6200	1807.8382	1807.9904	-0.1523	0	(48)	0.0008	1	K.LTNHLQATQLQISSVR.S
	3361	969.2600	1936.5054	1936.9200	-0.4145	0	(70)	5.8e-006	1	R.AAMENQNAELVSEYQLK.I
	3362	969.2900	1936.5654	1936.9200	-0.3545	0	74	2.3e-006	1	R.AAMENQNAELVSEYQLK.I
	1262	646.6100	1936.8082	1936.9200	-0.1118	0	(61)	9.4e-005	1	R.AAMENQNAELVSEYQLK.I
	1295	651.9800	1952.9182	1952.9149	0.0033	0	(49)	0.0016	1	R.AAMENQNAELVSEYQLK.I + Oxidation (M)
	3628	1011.9300	2021.8454	2022.1336	-0.2881	0	43	0.0025	1	K.DIAPPAAIPPLPVAVPPMTR.I
	2329	797.9400	2390.7982	2391.0040	-0.2059	0	(52)	0.0006	1	R.AAQPTGGFGSGGGGGFADFDDFDNK.-
	4853	1196.5000	2390.9854	2391.0040	-0.0186	0	100	4.2e-009	1	R.AAQPTGGFGSGGGGGFADFDDFDNK.-
	5441	881.5400	2641.5982	2641.2224	0.3758	1	63	1.6e-005	1	K.IRDQCHMQEVTINEQEGELNAK.R
	3442	982.2700	2943.7882	2943.4899	0.2983	0	51	0.00054	1	R.ATVAGVDLQPQEVKPTYSNPELEMISK.E
	Proteins matching the same set of peptides:
	Q8MMD2 Mass: 132258 Score: 1039 Queries matched: 35
	Epidermal growth factor receptor pathway substrate clone 15, isoform B OS=Dr
	Q8MMD3 Mass: 119761 Score: 1039 Queries matched: 35
	Epidermal growth factor receptor pathway substrate clone 15, isoform C OS=Dr
	Sequence Coverage: 35%
2.	Q9VUC1 Mass: 89016 Score: 483 Queries matched: 12 emPAI: 0.34
	Hsc70Cb, isoform A OS=Dr
	Check to include this hit in error tolerant search or archive report
	Query	Observed	Mr(expt)	Mr(calc)	Delta	Miss	Score	Expect	Rank	Peptide
	826	570.2300	1138.4454	1138.5659	-0.1204	0	52	0.00051	1	R.ATPSFVAFDGK.K
	1127	621.7900	1241.5654	1241.6404	-0.0750	0	(47)	0.0016	1	K.AQSWLDANLPK.F
	1128	621.7900	1241.5654	1241.6404	-0.0750	0	55	0.00045	1	K.AQSWLDANLPK.F
	1130	622.2400	1242.4654	1242.6568	-0.1914	0	(89)	1e-007	1	R.TADSPVQISAVR.Q
	1131	622.3100	1242.6054	1242.6568	-0.0514	0	92	4.5e-008	1	R.TADSPVQISAVR.Q
	1429	670.7300	1339.4454	1339.6660	-0.2205	0	79	8e-007	1	R.DIDLALGDYFAK.E
	1430	670.8000	1339.5854	1339.6660	-0.0805	0	(74)	5.2e-006	1	R.DIDLALGDYFAK.E
	1586	693.8400	1385.6654	1385.6285	0.0369	0	63	3.4e-005	1	K.NALEEFVYDMR.N
	2122	769.4200	1536.8254	1536.8987	-0.0733	0	100	1e-008	1	K.ALLDAAQIAGLNVLR.L
	2123	769.4500	1536.8854	1536.8987	-0.0133	0	(72)	3.2e-006	1	K.ALLDAAQIAGLNVLR.L
	2480	820.7100	1639.4054	1639.7366	-0.3311	0	71	1e-005	1	R.ASDYEQGPAAFDELK.N
	1691	709.5000	2125.4782	2124.9851	0.4930	0	66	2.9e-005	1	K.YDHLTETEFINISETADK.A
	Proteins matching the same set of peptides:
	Q9XZT5 Mass: 89088 Score: 483 Queries matched: 12
	Heatshock protein cognate 70Cb OS=Dr
	Sequence Coverage: 13%
3.	P16568 Mass: 89127 Score: 115 Queries matched: 4 emPAI: 0.07
	Protein bicaudal D OS=Dr
	Check to include this hit in error tolerant search or archive report
	Query	Observed	Mr(expt)	Mr(calc)	Delta	Miss	Score	Expect	Rank	Peptide
	1357	663.3000	1324.5854	1324.6623	-0.0768	0	66	3.2e-005	1	K.GLNYTDATTTLR.N
	1358	663.3000	1324.5854	1324.6623	-0.0768	0	(42)	0.0074	1	K.GLNYTDATTTLR.N
	2718	858.8500	1715.6854	1715.8326	-0.1471	0	(53)	0.00031	1	K.TGIEQEDALLNESAAR.E
	2720	858.9400	1715.8654	1715.8326	0.0329	0	56	0.00022	1	K.TGIEQEDALLNESAAR.E
	Sequence Coverage: 3%
